# Supplementary material for: Stability Challenges and Non-Target Effects of Mandelonitrile-Based Sugar Baits for Leishmaniasis Vector Control
Source: Insects. 2025 Oct 30;16(11):1106. doi: 10.3390/insects16111106 (PMC12653148; doi:10.3390/insects16111106)
Supplement: Supplementary file 1 [file insects-16-01106-s001.zip]

Archive with 1 entries (1 files):
- insects-3872388-supplementary.pdf
